# Supplementary material for: Benefits of Valsartan and Amlodipine in Lipolysis through PU.1 Inhibition in Fructose-Induced Adiposity
Source: Nutrients. 2022 Sep 12;14(18):3759. doi: 10.3390/nu14183759 (PMC9502698; doi:10.3390/nu14183759)
Supplement: Supplementary file 1 [file nutrients-14-03759-s001.zip]

Archive with 1 entries (1 files):
- nutrients-1871632-supplementary.pdf
